# Supplementary material for: The Health Risks of Electronic Cigarette Use to Bystanders
Source: Int J Environ Res Public Health. 2019 Apr 30;16(9):1525. doi: 10.3390/ijerph16091525 (PMC6539638; doi:10.3390/ijerph16091525)
Supplement: Supplementary file 1 [file ijerph-16-01525-s001.zip]

Archive with 3 entries (2 files):
- ijerph-474630-suppl/
- ijerph-474630-suppl/ijerph-474630_supplement 1.docx
- ijerph-474630-suppl/ijerph-474630_supplement 2.docx
